# Supplementary material for: Long Non-coding RNA in Neurons: New Players in Early Response to BDNF Stimulation
Source: Front Mol Neurosci. 2016 Mar 2;9:15. doi: 10.3389/fnmol.2016.00015 (PMC4773593; doi:10.3389/fnmol.2016.00015)
Supplement: Supplementary file 2 [file Table_2.XLS]

## Sheet: long non-coding RNA
Table S2: list of differentially expressed long non-coding RNAs
LNCipedia transcript ID	LNCipedia gene ID	Alternative gene name	Class	ENSEMBL CODE	ProbeID	p	FC (Abs)	Regulation
lnc-CRYBA4-1:20	lnc-CRYBA4-1	MIAT	INTERGENIC	ENST00000456129.1	CUST_42568_PI428871386	0.02806316	2.0921187	down
lnc-CRYBA4-1:14	lnc-CRYBA4-1	MIAT	INTERGENIC	ENST00000423278.1	CUST_42562_PI428871386	0.017018093	2.0331748	down
lnc-RHOF-1:10	lnc-RHOF-1	AC084018.1	OVERLAPPING	ENST00000545885.1	CUST_27895_PI428871386	0.0073701823	2.0058436	down
lnc-RHOF-1:6	lnc-RHOF-1	AC084018.1	OVERLAPPING	ENST00000541694.1	CUST_27883_PI428871386	0.0069105425	1.9357538	down
lnc-SAP30-5:25	lnc-SAP30-5	RP11-471J12.1	ANTISENSE	ENST00000505032.1	CUST_11703_PI428871386	6.28E-004	1.9221773	down
lnc-UCK2-1:1	lnc-UCK2-1	RP11-466F5.8	ANTISENSE	ENST00000423121.1	CUST_2735_PI428871386	5.82E-004	1.8765011	down
lnc-CRYBA4-1:21	lnc-CRYBA4-1	MIAT	INTERGENIC	ENST00000430080.1	CUST_42570_PI428871386	0.02321589	1.8475466	down
lnc-CRYBA4-1:16	lnc-CRYBA4-1	MIAT	INTERGENIC	ENST00000421151.1	CUST_42566_PI428871386	0.030808419	1.7540604	down
lnc-SCYL1-1:3	lnc-SCYL1-1	MALAT1	INTERGENIC	ENST00000544868.1	CUST_24797_PI428871386	0.017242242	1.7381154	down
lnc-C3orf37-1:5	lnc-C3orf37-1	H1FX-AS1	ANTISENSE	NR_026991	A_33_P3368771	0.0383279	1.7347707	down
lnc-SCYL1-1:4	lnc-SCYL1-1	MALAT1	ANTISENSE	ENST00000508832.1	CUST_24799_PI428871386	0.028984714	1.7162764	down
lnc-RHOF-1:14	lnc-RHOF-1	AC084018.1	INTERGENIC	ENST00000537157.1	CUST_27879_PI428871386	0.035200126	1.7032229	down
lnc-SAP30-5:25	lnc-SAP30-5	HAND2-AS1, RP11-471J12.1	ANTISENSE	ENST00000505032.1	CUST_11702_PI428871386	0.007250606	1.6912854	down
lnc-SCYL1-1:4	lnc-SCYL1-1	MALAT1	ANTISENSE	ENST00000508832.1	CUST_24798_PI428871386	0.021712769	1.686632	down
lnc-RHOF-1:9	lnc-RHOF-1	AC084018.1	OVERLAPPING	ENST00000542933.1	CUST_27873_PI428871386	0.009259835	1.6802952	down
lnc-FAM82A2-2:3	lnc-FAM82A2-2	RAD51-AS1	ANTISENSE	ENST00000533146.1	CUST_31405_PI428871386	0.017573128	1.6769934	down
lnc-RHOF-1:9	lnc-RHOF-1	AC084018.1	OVERLAPPING	ENST00000542933.1	CUST_27872_PI428871386	0.021373307	1.6620625	down
lnc-SCYL1-1:3	lnc-SCYL1-1	MALAT1	INTERGENIC	ENST00000544868.1	CUST_24796_PI428871386	0.013602519	1.6616594	down
lnc-RHOF-1:2	lnc-RHOF-1	AC084018.1	BIDIRECTIONAL	NR_002809	A_23_P116743	0.00833986	1.6523653	down
lnc-FAM82A2-2:3	lnc-FAM82A2-2	RAD51-AS1	ANTISENSE	ENST00000533146.1	CUST_31404_PI428871386	0.025493462	1.6325966	down
lnc-C3orf37-1:1	lnc-C3orf37-1	H1FX-AS1	ANTISENSE	ENST00000511998.1	CUST_8860_PI428871386	0.017952356	1.6152203	down
lnc-FAM82A2-2:2	lnc-FAM82A2-2	RAD51-AS1	ANTISENSE	ENST00000526635.1	CUST_31407_PI428871386	0.031413443	1.5885272	down
lnc-FAM82A2-2:2	lnc-FAM82A2-2	RAD51-AS1	ANTISENSE	ENST00000526635.1	CUST_31406_PI428871386	0.030264411	1.5388572	down
lnc-C3orf37-1:1	lnc-C3orf37-1	H1FX-AS1	ANTISENSE	ENST00000511998.1	CUST_8861_PI428871386	0.009352877	1.517799	down
lnc-LASP1-1:1	lnc-LASP1-1	linc-RPL19-3	INTERGENIC	ENST00000583195.1	CUST_35953_PI428871386	0.003129031	1.5003178	down
lnc-CEP170-1:14	lnc-CEP170-1	RP11-261C10.3	INTERGENIC	ENST00000424800.1	CUST_3759_PI428871386	0.04727943	1.4683367	down
lnc-RP1L1-5:4	lnc-RP1L1-5	RP11-403C10.2, LINC00599	INTERGENIC	ENST00000519461.1	CUST_18282_PI428871386	0.024400773	1.4615288	down
lnc-PLEKHG4-1:1	lnc-PLEKHG4-1	CTC-277H1.7	INTRONIC	ENST00000573063.1	CUST_34161_PI428871386	0.026504014	1.4453746	down
lnc-CEP170-1:13	lnc-CEP170-1	RP11-261C10.3	INTERGENIC	ENST00000399073.2	CUST_3753_PI428871386	0.029782783	1.4319428	down
lnc-AMIGO3-1:1	lnc-AMIGO3-1	AC099668.5	OVERLAPPING	ENST00000563780.1	CUST_8138_PI428871386	0.028035253	1.4293162	down
lnc-GDAP1L1-1:3	lnc-GDAP1L1-1	OSER1-AS1	BIDIRECTIONAL	ENST00000442383.1	CUST_41073_PI428871386	0.033093747	1.4268095	down
lnc-LASP1-1:1	lnc-LASP1-1	linc-RPL19-3, LINC00672	INTERGENIC	ENST00000583195.1	CUST_35952_PI428871386	0.03213361	1.4249471	down
lnc-CA8-3:1	lnc-CA8-3	RP11-163N6.2	BIDIRECTIONAL	ENST00000532232.1	CUST_19012_PI428871386	0.022507137	1.4203835	down
lnc-CEP170-1:6	lnc-CEP170-1	RP11-261C10.3	INTERGENIC	ENST00000415989.1	CUST_3768_PI428871386	0.040862888	1.4145046	down
lnc-IRX3-4:1	lnc-IRX3-4	CRNDE	INTERGENIC	ENST00000557792.1	CUST_33982_PI428871386	0.038766973	1.3921331	down
lnc-PTGES2-1:2	lnc-PTGES2-1	linc-NAIF1, RP11-395P17.3	ANTISENSE	ENST00000418747.1	CUST_21592_PI428871386	0.032986715	1.3825834	down
lnc-C3orf37-1:4	lnc-C3orf37-1	H1FX-AS1	INTERGENIC	ENST00000537780.1	CUST_8867_PI428871386	0.008019497	1.3812368	down
lnc-ATP5I-1:1	lnc-ATP5I-1	RP11-1191J2.2	ANTISENSE	ENST00000468356.1	CUST_9998_PI428871386	0.030502105	1.3678457	down
lnc-SAP30-5:18	lnc-SAP30-5	HAND2-AS1	INTERGENIC	ENST00000502334.1	CUST_11688_PI428871386	0.041222513	1.3672398	down
lnc-MRPS22-1:6	lnc-MRPS22-1	RP11-319G6.1	BIDIRECTIONAL	ENST00000514729.1	CUST_8972_PI428871386	0.022038173	1.366226	down
lnc-CPLX1-2:1	lnc-CPLX1-2	RP11-440L14.1	INTERGENIC	ENST00000503405.1	CUST_10011_PI428871386	0.03646205	1.365522	down
lnc-SAP30-5:18	lnc-SAP30-5	HAND2-AS1	INTERGENIC	ENST00000502334.1	CUST_11689_PI428871386	0.03935819	1.362968	down
lnc-PRSS27-2:1	lnc-PRSS27-2	ERVK13-1	INTERGENIC	ENST00000564160.1	CUST_32995_PI428871386	0.043150607	1.3589272	down
lnc-PAFAH1B1-2:1	lnc-PAFAH1B1-2	RP11-74E22.3	ANTISENSE	ENST00000572876.1	CUST_34961_PI428871386	0.042292558	1.3549918	down
lnc-CEP170-1:10	lnc-CEP170-1	RP11-261C10.3	INTERGENIC	ENST00000499986.3	CUST_3757_PI428871386	0.04177426	1.3526834	down
lnc-RP3-377D14.1.1-3:13	lnc-RP3-377D14.1.1-3	RP11-435B5.5	INTERGENIC	ENST00000448665.1	CUST_2126_PI428871386	0.049758263	1.3490067	down
			INTERGENIC	ENST00000507936	A_33_P3868357	0.04928042	1.3416848	down
lnc-C16orf13-2:1	lnc-C16orf13-2	LA16c-349E10.1	ANTISENSE	ENST00000573609.1	CUST_32829_PI428871386	0.008669972	1.3285828	down
lnc-C3orf37-1:4	lnc-C3orf37-1	H1FX-AS1	INTERGENIC	ENST00000537780.1	CUST_8866_PI428871386	0.009356628	1.3248322	down
lnc-OSBPL6-2:1	lnc-OSBPL6-2	AC009948.5	INTERGENIC	ENST00000420672.1	CUST_6706_PI428871386	0.021126522	1.320553	down
lnc-C16orf13-2:1	lnc-C16orf13-2	LA16c-349E10.1	ANTISENSE	ENST00000573609.1	CUST_32828_PI428871386	0.03390862	1.3184384	down
lnc-POTEM-2:11	lnc-POTEM-2	CTD-2314B22.3	INTERGENIC	ENST00000400192.4	CUST_29323_PI428871386	0.04455024	1.3161759	down
lnc-PLEKHA3-1:21	lnc-PLEKHA3-1	TTN-AS1	ANTISENSE	ENST00000591332.1	CUST_6746_PI428871386	0.02160119	1.3160034	down
lnc-RP5-1086D14.3.1-1:3	lnc-RP5-1086D14.3.1-1	AC026150.5	INTERGENIC	NR_026771	A_32_P478512	0.0495936	1.3153911	down
lnc-BHMT2-1:7	lnc-BHMT2-1	SCAMP1	INTERGENIC	ENST00000502681.2	CUST_12825_PI428871386	0.046986043	1.3015747	down
lnc-ZNF765-1:5	lnc-ZNF765-1	ZNF761	INTERGENIC	ENST00000396407.1	CUST_40224_PI428871386	0.012101773	1.2965404	down
lnc-ZNF765-1:4	lnc-ZNF765-1	ZNF761	INTERGENIC	ENST00000366293.2	CUST_40222_PI428871386	0.048115626	1.2937639	down
lnc-EMB-3:5	lnc-EMB-3	linc-EMB-3, CTD-2089N3.1	INTERGENIC	ENST00000510349.1	CUST_12490_PI428871386	0.0034299279	1.289399	down
lnc-POTEG-4:3	lnc-POTEG-4	AL589743.1	INTERGENIC	ENST00000547220.1	CUST_29267_PI428871386	0.020495526	1.2858642	down
lnc-CELA3A-1:3	lnc-CELA3A-1	LINC00339	INTERGENIC	ENST00000404210.2	CUST_566_PI428871386	0.025162766	1.2837441	down
lnc-SIX3-1:1	lnc-SIX3-1	AC012354.6	OVERLAPPING	ENST00000425325.2	CUST_4855_PI428871386	0.042231623	1.2818279	down
lnc-ZNF765-1:2	lnc-ZNF765-1	ZNF761	INTERGENIC	ENST00000447129.1	CUST_40218_PI428871386	0.036428172	1.2799871	down
lnc-GDAP1L1-1:2	lnc-GDAP1L1-1	OSER1-AS1	BIDIRECTIONAL	ENST00000437730.1	CUST_41071_PI428871386	0.037012678	1.2786776	down
lnc-POTEM-2:1	lnc-POTEM-2	CTD-2314B22.3	INTERGENIC	ENST00000548903.1	CUST_29325_PI428871386	0.029071283	1.2769132	down
lnc-POTEG-4:3	lnc-POTEG-4	AL589743.1	INTERGENIC	ENST00000547220.1	CUST_29266_PI428871386	0.03999794	1.2729951	down
lnc-PRSS27-2:8	lnc-PRSS27-2	ERVK13-1	INTERGENIC	ENST00000566343.1	CUST_32991_PI428871386	0.038030308	1.272803	down
lnc-SLC6A9-2:3	lnc-SLC6A9-2	linc-HYI-2, RP11-7O11.3	INTERGENIC	ENST00000445226.1	CUST_934_PI428871386	0.039980583	1.2720494	down
lnc-PTPN20B-1:2	lnc-PTPN20B-1	RP11-508M1.3	INTERGENIC	ENST00000436180.1	CUST_22530_PI428871386	0.022368776	1.2677008	down
lnc-POTEM-2:1	lnc-POTEM-2	CTD-2314B22.3	INTERGENIC	ENST00000548903.1	CUST_29324_PI428871386	0.02929698	1.2657425	down
			INTERGENIC	ENST00000454258.1	CUST_40196_PI428871386	0.02409174	1.2620244	down
lnc-MVP-1:2	lnc-MVP-1	CDIPT-AS1	INTERGENIC	ENST00000398859.3	CUST_33583_PI428871386	0.042047586	1.2573061	down
lnc-THTPA-2:3	lnc-THTPA-2	RP11-66N24.4	ANTISENSE	ENST00000553985.1	CUST_29474_PI428871386	0.02769306	1.2292947	down
lnc-ZNF765-1:5	lnc-ZNF765-1	ZNF761	INTERGENIC	ENST00000396407.1	CUST_40223_PI428871386	0.03429713	1.2241474	down
lnc-POTEG-4:15	lnc-POTEG-4	AL589743.1	INTERGENIC	ENST00000427798.1	CUST_29288_PI428871386	0.038316328	1.221402	down
lnc-BHMT2-1:7	lnc-BHMT2-1	SCAMP1	INTERGENIC	ENST00000502681.2	CUST_12824_PI428871386	0.040252786	1.2172518	down
lnc-PEMT-1:1	lnc-PEMT-1	SMCR2	INTERGENIC	ENST00000456090.2	CUST_35364_PI428871386	0.042520504	1.2137865	down
lnc-EXOC3-1:2	lnc-EXOC3-1	CTD-2228K2.7	OVERLAPPING	ENST00000431004.1	CUST_11952_PI428871386	0.04671481	1.2086788	down
lnc-CDH3-4:1	lnc-CDH3-4	RP11-615I2.7	OVERLAPPING	ENST00000571720.1	CUST_34206_PI428871386	0.03527428	1.2045933	down
lnc-SIX2-2:1	lnc-SIX2-2	linc-PREPL-2, SIX3-AS1	INTERGENIC	ENST00000419364.1	CUST_4851_PI428871386	0.015602955	1.2014989	down
lnc-KIAA1147-2:2	lnc-KIAA1147-2	WEE2-AS1	ANTISENSE	ENST00000478332.1	CUST_17820_PI428871386	0.030954452	1.1943742	down
lnc-LIN28B-1:2	lnc-LIN28B-1	BVES-AS1	ANTISENSE	ENST00000580854.1	CUST_15390_PI428871386	0.008815256	1.1926279	down
lnc-MPP7-3:2	lnc-MPP7-3	WAC-AS1	BIDIRECTIONAL	ENST00000528337.1	CUST_22269_PI428871386	0.035085022	1.1872071	down
lnc-CEMP1-1:2	lnc-CEMP1-1	RP11-20I23.8	ANTISENSE	ENST00000569852.1	CUST_32977_PI428871386	0.034368128	1.174793	down
lnc-PAIP1-1:2	lnc-PAIP1-1	NNT-AS1	ANTISENSE	ENST00000515466.1	CUST_12444_PI428871386	0.04038947	1.1722621	down
lnc-PODXL-1:5	lnc-PODXL-1	MKLN1-AS	ANTISENSE	ENST00000454515.1	CUST_17730_PI428871386	0.04687839	1.1692615	down
lnc-VN1R2-6:1	lnc-VN1R2-6	CTD-2245F17.3	INTERGENIC	ENST00000597550.1	CUST_40207_PI428871386	0.020345425	1.1600286	down
lnc-AC069257.9.1-4:22	lnc-AC069257.9.1-4	LINC00969	INTERGENIC	ENST00000429897.1	CUST_9834_PI428871386	0.031165287	1.158684	down
lnc-NRL-1:6	lnc-NRL-1	DHRS4-AS1	BIDIRECTIONAL	ENST00000399886.2	CUST_29497_PI428871386	0.02084029	1.1465713	down
lnc-ZNF836-1:1	lnc-ZNF836-1	CTC-471J1.8	OVERLAPPING	ENST00000594362.1	CUST_40170_PI428871386	0.022745673	1.1218799	down
lnc-VN1R2-6:1	lnc-VN1R2-6	CTD-2245F17.3	INTERGENIC	ENST00000597550.1	CUST_40208_PI428871386	0.044216406	1.1139368	down
lnc-ZNF836-1:1	lnc-ZNF836-1	CTC-471J1.8	OVERLAPPING	ENST00000594362.1	CUST_40169_PI428871386	0.04733834	1.099694	down
lnc-OSBPL6-2:2	lnc-OSBPL6-2	AC009948.5	ANTISENSE	ENST00000454488.1	CUST_6708_PI428871386	0.0456831	1.1095719	up
lnc-ZNF705B-1:2	lnc-ZNF705B-1	FAM66E	OVERLAPPING	ENST00000533615.1	CUST_18228_PI428871386	0.023150185	1.1231409	up
lnc-SPRYD7-1:2	lnc-SPRYD7-1	DLEU2	BIDIRECTIONAL	ENST00000433070.1	CUST_28693_PI428871386	0.047800634	1.1524423	up
lnc-TKT-1:1	lnc-TKT-1	DCP1A	OVERLAPPING	ENST00000480258.1	CUST_8228_PI428871386	0.026914626	1.1552657	up
lnc-SNHG15-1:2	lnc-SNHG15-1	SNHG15	INTERGENIC	ENST00000578968.1	CUST_16881_PI428871386	0.04680598	1.1596731	up
lnc-ERN1-1:1	lnc-ERN1-1	RP11-214C8.5	INTERGENIC	ENST00000583175.1	CUST_36697_PI428871386	0.044185977	1.1615949	up
lnc-BOLA2B-1:3	lnc-BOLA2B-1	RP11-455F5.5	ANTISENSE	ENST00000568506.1	CUST_33594_PI428871386	0.009025249	1.1707172	up
lnc-HNRNPC-1:3	lnc-HNRNPC-1	CTD-2552B11.4, LINC00641	INTERGENIC	ENST00000555379.1	CUST_29408_PI428871386	0.047201198	1.170747	up
lnc-ARID3B-3:5	lnc-ARID3B-3	UBL7-AS1	BIDIRECTIONAL	ENST00000564621.1	CUST_32159_PI428871386	0.031279746	1.1712294	up
lnc-SNHG15-1:6	lnc-SNHG15-1	SNHG15	INTERGENIC	ENST00000579383.1	CUST_16883_PI428871386	0.023388717	1.1817844	up
lnc-KIAA1755-5:14	lnc-KIAA1755-5		INTERGENIC	NR_015366	A_24_P860703	0.0106857	1.1858999	up
lnc-KIAA1755-5:6	lnc-KIAA1755-5	RP4-564F22.2	INTERGENIC	ENST00000417578.1	CUST_40996_PI428871386	0.011754538	1.1870345	up
lnc-EFCAB8-1:1	lnc-EFCAB8-1	RP5-1085F17.3	INTERGENIC	ENST00000569087.1	CUST_40889_PI428871386	0.0275248	1.1940428	up
lnc-CEMP1-1:1	lnc-CEMP1-1	RP11-20I23.8	ANTISENSE	ENST00000562485.1	CUST_32975_PI428871386	0.031294543	1.1978707	up
lnc-SIRT4-1:4	lnc-SIRT4-1	RP1-278C19.3	ANTISENSE	ENST00000539446.1	CUST_27832_PI428871386	0.028968912	1.1992984	up
lnc-ZNF793-1:17	lnc-ZNF793-1	ZNF571-AS1	ANTISENSE	ENST00000588382.1	CUST_39728_PI428871386	0.034952868	1.2069176	up
lnc-SSH1-1:1	lnc-SSH1-1	RP11-423G4.9	INTERGENIC	ENST00000578927.1	CUST_27645_PI428871386	0.009879415	1.2151997	up
lnc-RP11-392O18.1.1-1:3	lnc-RP11-392O18.1.1-1	RP11-103G8.2	INTERGENIC	ENST00000463755.1	CUST_9147_PI428871386	0.014629257	1.2204728	up
lnc-CTD-2006C1.2.1-1:2	lnc-CTD-2006C1.2.1-1	CTD-2006C1.2	ANTISENSE	ENST00000406892.2	CUST_38840_PI428871386	0.049827315	1.2253463	up
			ANTISENSE	ENST00000369884	A_33_P3236986	0.048806358	1.2346344	up
lnc-RP11-392O18.1.1-1:3	lnc-RP11-392O18.1.1-1	RP11-103G8.2	INTERGENIC	ENST00000463755.1	CUST_9146_PI428871386	0.017625362	1.2399476	up
lnc-TRIM26-2:9	lnc-TRIM26-2	HCG17	INTERGENIC	ENST00000453558.1	CUST_14648_PI428871386	0.017476715	1.242953	up
lnc-RP11-392O18.1.1-1:1	lnc-RP11-392O18.1.1-1	RP11-103G8.2	ANTISENSE	ENST00000471093.1	CUST_9143_PI428871386	0.044330623	1.2520306	up
lnc-HNRNPC-1:3	lnc-HNRNPC-1	CTD-2552B11.4, LINC00641	INTERGENIC	NR_038970	A_33_P3543133	0.0338362	1.2663246	up
lnc-TSEN34-1:1	lnc-TSEN34-1	CTD-3093M3.1	INTERGENIC	ENST00000594382.1	CUST_40246_PI428871386	0.027329233	1.2701162	up
lnc-SIRT4-1:4	lnc-SIRT4-1	RP1-278C19.3	ANTISENSE	ENST00000539446.1	CUST_27833_PI428871386	0.009197028	1.2704786	up
lnc-TRIM26-2:8	lnc-TRIM26-2	HCG18	ANTISENSE	ENST00000444126.1	CUST_14652_PI428871386	0.044554558	1.2724079	up
lnc-TRIM26-2:10	lnc-TRIM26-2	HCG17	INTERGENIC	ENST00000455957.1	CUST_14647_PI428871386	0.016048014	1.278427	up
lnc-KIAA1755-5:10	lnc-KIAA1755-5	SNHG17, RP4-564F22.2	INTERGENIC	ENST00000449469.1	CUST_40992_PI428871386	0.0334402	1.2950009	up
lnc-OR4F29-1:25	lnc-OR4F29-1	RP4-669L17.10	INTERGENIC	ENST00000453935.1	CUST_66_PI428871386	0.022897122	1.2979324	up
lnc-KIAA1755-5:4	lnc-KIAA1755-5	SNHG17, RP4-564F22.2	INTERGENIC	ENST00000436764.1	CUST_40990_PI428871386	0.025921233	1.30122	up
lnc-STUB1-1:2	lnc-STUB1-1	LA16c-313D11.12	ANTISENSE	ENST00000566927.1	CUST_32841_PI428871386	0.025703184	1.3152622	up
lnc-C1orf177-2:2	lnc-C1orf177-2	RP11-67L3.4	INTERGENIC	ENST00000443284.1	CUST_1072_PI428871386	0.018910592	1.3202628	up
lnc-ANP32A-3:2	lnc-ANP32A-3	RP11-253M7.1	ANTISENSE	ENST00000560539.1	CUST_31985_PI428871386	0.04425398	1.3237144	up
lnc-DNMT1-2:2	lnc-DNMT1-2	CTD-2369P2.2	OVERLAPPING	ENST00000589757.1	CUST_38812_PI428871386	0.04327143	1.3277708	up
lnc-LASP1-1:1	lnc-LASP1-1	linc-RPL19-3, LINC00672	INTERGENIC	ENST00000583195.1	CUST_38813_PI428871386	0.032602265	1.329467	up
lnc-SPRYD7-1:9	lnc-SPRYD7-1	DLEU2	BIDIRECTIONAL	ENST00000443587.1	CUST_28694_PI428871386	0.037624106	1.3338752	up
lnc-ANP32A-3:1	lnc-ANP32A-3	RP11-253M7.1	ANTISENSE	ENST00000558617.1	CUST_31987_PI428871386	0.013549313	1.3353165	up
lnc-ACOX3-1:1	lnc-ACOX3-1	RP11-774O3.3	INTERGENIC	ENST00000505448.1	CUST_10128_PI428871386	0.04549878	1.3379351	up
lnc-TRIM26-2:1	lnc-TRIM26-2	HCG18	ANTISENSE	ENST00000426882.1	CUST_14665_PI428871386	0.0014009402	1.3409823	up
lnc-MRPS7-1:1	lnc-MRPS7-1	RP11-649A18.12	ANTISENSE	ENST00000585075.1	CUST_36961_PI428871386	0.013933	1.3494098	up
lnc-APOL1-1:2	lnc-APOL1-1	linc-NCF4-4	BIDIRECTIONAL	ENST00000424761.1	CUST_42826_PI428871386	0.0033209946	1.3508775	up
lnc-WDR53-1:2	lnc-WDR53-1	linc-WDR53-1, LINC01063	INTERGENIC	ENST00000441644.1	CUST_9950_PI428871386	0.032936323	1.3519819	up
lnc-OSBPL9-3:1	lnc-OSBPL9-3	RP4-657D16.3	OVERLAPPING	ENST00000588291.1	CUST_1020_PI428871386	0.015387591	1.3649966	up
lnc-B3GAT2-3:8	lnc-B3GAT2-3	C6orf155, LINC00472	INTERGENIC	ENST00000413945.1	CUST_15138_PI428871386	0.015561961	1.3717431	up
lnc-CLCN3-5:1	lnc-CLCN3-5	linc-GALNTL6-3, RP11-789C1.2	INTERGENIC	ENST00000509548.1	CUST_11632_PI428871386	0.011598148	1.3723453	up
lnc-SNRPD1-1:1	lnc-SNRPD1-1	RP11-13N13.2	INTERGENIC	ENST00000577906.1	CUST_37722_PI428871386	0.033913482	1.3743225	up
lnc-ZNF460-2:1	lnc-ZNF460-2	CTC-444N24.11	INTERGENIC	ENST00000593427.1	CUST_40398_PI428871386	0.009815369	1.377186	up
lnc-RPL21-1:1	lnc-RPL21-1	USP12-AS2	INTERGENIC	ENST00000452222.1	CUST_28344_PI428871386	0.047228746	1.3969817	up
lnc-TSEN34-1:1	lnc-TSEN34-1	CTD-3093M3.1	INTERGENIC	ENST00000594382.1	CUST_40245_PI428871386	0.021083882	1.406837	up
lnc-KIAA1967-2:2	lnc-KIAA1967-2	RP11-459E5.1	OVERLAPPING	ENST00000519624.1	CUST_18455_PI428871386	9.25E-004	1.4107188	up
lnc-ZNF835-1:1	lnc-ZNF835-1	AC007228.9	INTERGENIC	ENST00000602145.1	CUST_40383_PI428871386	0.011015526	1.4143678	up
lnc-ANP32A-3:2	lnc-ANP32A-3	RP11-253M7.1	ANTISENSE	ENST00000560539.1	CUST_31984_PI428871386	0.008548935	1.4159088	up
lnc-IFT46-1:2	lnc-IFT46-1	RP11-770J1.3	ANTISENSE	ENST00000554407.1	CUST_25594_PI428871386	0.044829417	1.4232117	up
lnc-PMM2-6:1	lnc-PMM2-6	RP11-473I1.10	OVERLAPPING	ENST00000574616.1	CUST_33174_PI428871386	0.021234207	1.4321597	up
lnc-ATP6AP2-1:1	lnc-ATP6AP2-1	MED14-AS1	ANTISENSE	ENST00000456333	A_32_P167396	0.0022486786	1.4328841	up
lnc-ANP32A-3:1	lnc-ANP32A-3	RP11-253M7.1	ANTISENSE	ENST00000558617.1	CUST_31986_PI428871386	0.037451122	1.4365088	up
lnc-STK3-1:2	lnc-STK3-1	KB-1458E12.1	INTERGENIC	ENST00000518704.1	CUST_19585_PI428871386	0.006431134	1.463051	up
lnc-BAHCC1-1:1	lnc-BAHCC1-1	RP11-1055B8.2	INTERGENIC	ENST00000574472.1	CUST_37183_PI428871386	0.040609673	1.4694108	up
lnc-ZNF697-1:1	lnc-ZNF697-1	LINC00622	INTERGENIC	ENST00000562811.1	CUST_1974_PI428871386	0.03160613	1.4821044	up
lnc-RDH14-1:1	lnc-RDH14-1	RP11-111J6.2	INTERGENIC	ENST00000565944.1	CUST_4436_PI428871386	7.35E-004	1.4848334	up
lnc-ADD1-1:2	lnc-ADD1-1	NOP14-AS1	ANTISENSE	ENST00000507999.1	CUST_10061_PI428871386	0.018929714	1.4849249	up
lnc-AC022098.1-1:4	lnc-AC022098.1-1	CTB-55O6.12	ANTISENSE	ENST00000588658.1	CUST_38915_PI428871386	0.027855493	1.5140555	up
lnc-CTC1-1:1	lnc-CTC1-1	LINC00324	INTERGENIC	ENST00000315707.3	CUST_35090_PI428871386	0.049926892	1.5155962	up
lnc-REL-1:3	lnc-REL-1		OVERLAPPING	ENST00000589496.1	CUST_5020_PI428871386	0.009928525	1.5196701	up
lnc-FANCI-1:1	lnc-FANCI-1	RP11-217B1.2	BIDIRECTIONAL	ENST00000569473.1	CUST_32442_PI428871386	0.0018720928	1.5208582	up
lnc-FAM43A-2:1	lnc-FAM43A-2	AC046143.3	ANTISENSE	ENST00000447139	A_33_P3309859	0.007364805	1.5228835	up
lnc-BDKRB1-1:1	lnc-BDKRB1-1	RP11-404P21.5	OVERLAPPING	ENST00000555383.1	CUST_30592_PI428871386	0.03592658	1.5308858	up
lnc-CTAGE1-1:3	lnc-CTAGE1-1	RP11-370A5.1	INTERGENIC	ENST00000579356.1	CUST_37756_PI428871386	0.039768107	1.5320481	up
lnc-PMM2-6:1	lnc-PMM2-6	RP11-473I1.10	OVERLAPPING	ENST00000574616.1	CUST_33175_PI428871386	0.011749932	1.538795	up
lnc-REL-1:3	lnc-REL-1		OVERLAPPING	ENST00000589496.1	CUST_5021_PI428871386	0.035501234	1.550996	up
			INTERGENIC	ENST00000529707.1	CUST_24368_PI428871386	0.003642675	1.5679493	up
lnc-MAP6-4:1	lnc-MAP6-4	RP11-535A19.2	ANTISENSE	ENST00000529719.1	CUST_25114_PI428871386	0.020144274	1.5682601	up
lnc-FAM43A-2:1	lnc-FAM43A-2	AC046143.3	ANTISENSE	ENST00000447139.1	CUST_9797_PI428871386	0.046943396	1.5761863	up
lnc-FAM22E-1:1	lnc-FAM22E-1	RP11-182L21.2	OVERLAPPING	ENST00000431300	A_33_P3797820	0.017331896	1.5823494	up
lnc-ZNF805-1:1	lnc-ZNF805-1	CTC-444N24.8	OVERLAPPING	ENST00000600047.1	CUST_40395_PI428871386	0.045739584	1.5910804	up
lnc-FAM43A-2:1	lnc-FAM43A-2	AC046143.3	ANTISENSE	ENST00000447139.1	CUST_9796_PI428871386	0.0035587878	1.6233046	up
lnc-TSPY2-3:1	lnc-TSPY2-3	TTTY7	INTERGENIC	ENST00000276770.4	CUST_43874_PI428871386	0.032200053	1.6565244	up
lnc-SLC39A11-2:8	lnc-SLC39A11	SOX9-AS1	INTERGENIC	ENST00000443037.1	CUST_36845_PI428871386	0.026529584	1.6692977	up
lnc-SLC39A11-2:8	lnc-SLC39A11	SOX9-AS1	INTERGENIC	ENST00000443037.1	CUST_36844_PI428871386	0.016718712	1.6695228	up
lnc-CTAGE1-1:3	lnc-CTAGE1-1	RP11-370A5.1	INTERGENIC	ENST00000579356.1	CUST_37757_PI428871386	0.02272076	1.6868892	up
lnc-ITGAL-3:2	lnc-ITGAL-3	AC002310.7	ANTISENSE	ENST00000492040.1	CUST_33627_PI428871386	0.0046345703	1.7281909	up
lnc-KIAA1755-2:1	lnc-KIAA1755-2	RP4-564F22.5	INTERGENIC	ENST00000422519.1	CUST_40986_PI428871386	0.009135942	1.7472628	up
lnc-ZSCAN10-4:1	lnc-ZSCAN10-4	RP11-473M20.16	INTERGENIC	ENST00000570843.1	CUST_33080_PI428871386	0.04427125	1.7514653	up
lnc-AC009336.1-2:11	lnc-AC009336.1-2	HOXD-AS1	INTERGENIC	ENST00000549329.1	CUST_6640_PI428871386	0.027424218	1.8100667	up
lnc-EPHA1-1:1	lnc-EPHA1-1	AC093673.5	ANTISENSE	ENST00000429630.1	CUST_17846_PI428871386	0.03842265	1.8693256	up
lnc-EPHA1-1:1	lnc-EPHA1-1	AC093673.5	ANTISENSE	ENST00000429630.1	CUST_17845_PI428871386	0.023956418	1.9518951	up
lnc-ZSCAN10-4:1	lnc-ZSCAN10-4	RP11-473M20.16	INTERGENIC	ENST00000570843.1	CUST_33081_PI428871386	0.020405926	2.0791993	up
lnc-POLR2B-1:1	lnc-POLR2B-1	IGFBP7-AS1	ANTISENSE	ENST00000499667.2	CUST_10555_PI428871386	0.040094133	2.090546	up
			INTERGENIC	AL713660	A_33_P3447441	0.0195783	2.31967	up
lnc-WDR1-1:1	lnc-WDR1-1	RP11-448G15.3	INTERGENIC	ENST00000561486.1	CUST_10144_PI428871386	0.015769478	2.5159214	up
lnc-WDR1-1:1	lnc-WDR1-1	RP11-448G15.3	INTERGENIC	ENST00000561486.1	CUST_10145_PI428871386	0.01147469	2.7692802	up
lnc-NPAS4-1:3	lnc-NPAS4-1	RP11-867G23.10	INTERGENIC	ENST00000526186.1	CUST_24847_PI428871386	0.035803255	3.067857	up
lnc-NPAS4-1:3	lnc-NPAS4-1	RP11-867G23.10	INTERGENIC	ENST00000526186.1	CUST_24846_PI428871386	0.04409678	3.119419	up
lnc-SDIM1-3:2	lnc-SDIM1-3	C6orf176, LINC00473	INTERGENIC	ENST00000455853.1	CUST_16085_PI428871386	0.0039821537	3.4022603	up
lnc-SDIM1-3:2	lnc-SDIM1-3	C6orf176, LINC00473	INTERGENIC	ENST00000455853.1	CUST_16086_PI428871386	0.009786592	3.8140469	up

## Sheet: coding RNA
Table S2: list of differentially expressed coding RNAs
GeneSymbol	ProbeID	p	FC (abs)	Regulation
HIST1H3D	A_24_P217834	0.02729513	1.8169298	down
SYBU	A_33_P3333054	0.026484609	1.7869699	down
SCPEP1	A_33_P3228023	0.034228217	1.7632195	down
MARC1	A_33_P3293362	0.047153074	1.6926262	down
LOC100132249	A_33_P3310751	0.035495874	1.6637375	down
HIST1H1D	A_24_P260639	0.048062816	1.6441658	down
SLC9A5	A_33_P3227691	0.045361232	1.5584869	down
GRIK2	A_33_P3307144	0.03820812	1.5559086	down
ZNF692	A_23_P170978	0.004475261	1.5138472	down
NADKD1	A_33_P3233649	0.034308292	1.4762416	down
ZNF233	A_33_P3388822	0.0169626	1.4499843	down
HIST2H2AC	A_23_P301247	7.23E-004	1.4406073	down
ZKSCAN4	A_23_P133868	0.0148866	1.4277531	down
CCBL2	A_23_P46017	0.036344722	1.4088081	down
PDE4DIP	A_23_P200801	0.027595522	1.3943377	down
IRX5	A_24_P48057	0.010081657	1.3892382	down
FAM35A	A_32_P180210	0.030617453	1.3844355	down
HERC2P2	A_23_P346048	0.0073153307	1.383017	down
	A_33_P3282988	0.02210057	1.3774521	down
ANKRD44	A_23_P209347	0.036092646	1.373109	down
SLC26A10	A_23_P116642	0.026473759	1.3701042	down
ZNF767	A_23_P323143	0.02184367	1.365862	down
PDXDC2P	A_23_P393401	0.012937655	1.3650627	down
SLC31A1	A_24_P321068	0.044017687	1.3596115	down
IQCJ-SCHIP1	A_33_P3332547	0.028293092	1.3594326	down
SIRT5	A_33_P3271755	0.046785302	1.3541957	down
AGAP7	A_24_P729905	0.03793	1.3487611	down
HERC2	A_33_P3280003	0.0267932	1.329154	down
XRCC2	A_33_P3241190	0.017772261	1.3190352	down
NEIL1	A_23_P129157	0.034290876	1.3176543	down
KDM5B	A_33_P3276455	0.0356294	1.3176339	down
L3MBTL1	A_23_P210445	0.03490656	1.3125783	down
HDAC8	A_24_P254965	0.04242017	1.308651	down
KCNT2	A_33_P3892608	0.0057235816	1.3015279	down
TP53TG3	A_24_P227971	0.030413378	1.2912791	down
RBM25	A_23_P99762	0.036689036	1.2904576	down
CHTF18	A_23_P354297	0.0343665	1.2886586	down
PPP1R12B	A_33_P3257617	8.40E-004	1.2808253	down
CASP8AP2	CUST_15316_PI428871386	0.016554754	1.2755628	down
TUB	A_23_P500892	0.02239717	1.2705873	down
CLASP2	A_24_P127748	0.047936264	1.2685031	down
DCAF8	A_23_P200143	0.044903025	1.2671037	down
ZNF382	A_33_P3315729	0.003991264	1.265081	down
HIST1H3C	A_23_P133814	0.012700777	1.2645912	down
KIAA0907	A_24_P350744	0.020021	1.2638521	down
DSN1	A_23_P165937	0.032507744	1.2624844	down
ZSCAN18	A_23_P55682	0.023975138	1.2585356	down
CYHR1	A_24_P89843	0.03030718	1.2553309	down
TRIM52	A_23_P58579	0.03556096	1.2482526	down
FAM161B	A_23_P365226	0.008847854	1.2468848	down
	A_24_P213228	0.03330791	1.2463201	down
ENST00000531225	A_24_P298587	0.04011478	1.2449418	down
CPT1B	A_23_P218817	0.040555544	1.2442794	down
HIST1H2BM	A_24_P3783	0.017113296	1.2418107	down
BMF	A_23_P379649	0.01646334	1.2354087	down
ZNF761	CUST_40216_PI428871386	0.042765487	1.2341558	down
PPOX	A_23_P201400	0.027418803	1.2340147	down
MLLT10	A_24_P406714	0.024413144	1.2338682	down
DHRS1	A_23_P48747	0.01713632	1.2324164	down
ZNF395	A_23_P146077	0.031279057	1.2253202	down
DBF4B	A_23_P38328	0.040481906	1.2211379	down
LEPROTL1	A_33_P3252206	0.04292838	1.2208226	down
WASH1	A_23_P11744	0.037157986	1.2182956	down
DNM1L	A_23_P204324	0.046417188	1.2177281	down
IFFO1	A_23_P87742	0.03229464	1.2126695	down
FLJ42627	A_33_P3343828	0.02694495	1.2110392	down
TIA1	A_23_P90845	0.021881588	1.207504	down
PSD2	A_23_P30358	0.026394652	1.2030925	down
C20orf46	A_23_P120504	0.026689922	1.1923294	down
ZCCHC7	A_23_P124855	0.038017165	1.1872004	down
CDC5L	A_23_P156471	0.018135339	1.1831051	down
PNMAL2	A_33_P3328863	0.019854348	1.1751454	down
LOC729680	A_32_P46840	0.01538234	1.1694685	down
SUMO2	A_23_P118435	0.019602852	1.1636944	down
CPSF3L	A_33_P3270802	0.020795634	1.162828	down
CAPRIN2	A_24_P56281	0.0060744896	1.1617423	down
C14orf126	A_23_P37144	0.038544785	1.1589277	down
C14orf167	A_33_P3403459	0.029919172	1.1582537	down
NSRP1	A_33_P3325087	0.043494374	1.1580228	down
CRYZL1	A_23_P218731	0.043529194	1.1579145	down
IL6ST	A_33_P3233841	0.0066430504	1.1570395	down
PHF20	A_24_P297098	0.008770396	1.1560616	down
AARS2	A_23_P383688	0.035223026	1.1544485	down
CPT1C	A_33_P3290040	0.036752984	1.1496042	down
LMBR1L	A_23_P150931	0.03478946	1.1451752	down
PPP1R12C	A_33_P3521643	0.0218305	1.1344376	down
RABGAP1	A_24_P252575	0.035151098	1.1257709	down
RPL11	A_23_P62605	0.046070263	1.1248984	down
MLLT10	A_24_P316102	0.032447595	1.1231545	down
ABCA11P	A_23_P92602	0.021523185	1.1200893	down
C14orf132	A_23_P151529	0.040889494	1.117238	down
STK32C	A_33_P3270337	0.032521483	1.0943276	down
CNP	A_23_P21838	0.04890763	1.0911262	down
RASA4	A_33_P3308158	0.026978998	1.0899131	down
THC2480918	A_33_P3420704	0.016980663	1.1031182	up
TYW3	A_24_P396327	0.040140394	1.1124939	up
AKTIP	A_33_P3340990	0.027080672	1.1158918	up
BBIP1	A_24_P743869	0.0474073	1.1243166	up
SEC14L1	A_33_P3275751	0.03236385	1.1252004	up
VPS37C	A_23_P47517	0.04074871	1.1284125	up
EAF1	A_24_P941930	0.007831042	1.1304623	up
GLIPR2	A_33_P3369760	0.016460067	1.1315532	up
CENPN	A_23_P88740	0.043062303	1.136467	up
KIF24	A_33_P3406939	0.04047199	1.1384006	up
TAB2	A_23_P19702	0.030060517	1.1426214	up
TMEM87A	A_23_P88710	0.020046756	1.1465523	up
C7orf13	A_23_P31218	0.031370334	1.1495293	up
PHF17	A_33_P3252925	0.039308928	1.1497436	up
FGD6	A_32_P104478	0.04930757	1.1575154	up
NAB1	A_24_P191417	0.007526916	1.1585317	up
MARK4	A_33_P3232980	0.0072730915	1.1619396	up
MRPL52	A_24_P409330	0.035229433	1.1646109	up
MORC3	A_23_P325501	0.0037824211	1.1759636	up
ZNF317	A_24_P258955	0.0432578	1.1825851	up
ASTN2	A_24_P83738	0.031707812	1.1871825	up
ARG2	A_23_P128728	0.023173235	1.1872426	up
GNAI3	A_33_P3419334	0.04888443	1.1891845	up
EFHA2	A_24_P194688	0.016082086	1.1896023	up
GOLGA4	A_23_P256391	0.047435753	1.1909158	up
FBXO28	A_24_P310756	0.046028122	1.192284	up
USP16	A_23_P257911	0.027127732	1.1941923	up
SAV1	A_24_P287473	0.02060403	1.1975765	up
NFAT5	A_23_P359647	0.017326545	1.2001127	up
KDSR	A_32_P515088	0.040324166	1.2018151	up
ZBTB39	A_23_P13683	0.005928372	1.2025433	up
ZNF562	A_33_P3398091	0.0067467173	1.2035896	up
PHOSPHO2-KLHL23	A_24_P923102	0.03499273	1.2044177	up
FOXN2	A_33_P3278475	0.03322751	1.2095177	up
TXNDC15	A_33_P3313030	0.010032966	1.2114636	up
AVPI1	A_23_P1492	0.046603765	1.2194959	up
TRMT5	A_33_P3393796	0.045245633	1.2214353	up
FUT8	A_23_P313632	0.04514243	1.2224808	up
DEGS1	A_33_P3290179	0.03725576	1.2228075	up
DNAJC5	A_33_P3419733	0.028153773	1.2232429	up
GFER	A_24_P31003	0.012871032	1.2242954	up
HNRNPA0	A_33_P3315223	0.028687354	1.2257304	up
DNAJA2	A_33_P3414574	0.047717813	1.2265093	up
ZNF275	A_23_P217135	0.030264847	1.226764	up
UBE2Q2	A_33_P3333826	0.010079013	1.2267832	up
METTL4	A_33_P3315425	0.002729412	1.2283736	up
C3orf67	A_33_P3249936	0.01711834	1.2294626	up
CNO	A_23_P69670	0.013727298	1.2323782	up
CCNE1	A_23_P209200	0.026235942	1.23434	up
ZNF416	A_23_P55688	0.026969444	1.2399487	up
CTSO	A_33_P3418025	0.039538722	1.2404151	up
ABL2	A_33_P3413671	0.028748648	1.2419358	up
LRFN4	A_33_P3280094	0.0021342314	1.2423334	up
DDX58	A_33_P3418170	0.0484513	1.2489252	up
C2orf72	A_33_P3227676	0.037573103	1.2512542	up
TCF15	A_23_P254816	0.024550745	1.2521036	up
WDR43	A_23_P344853	0.04178842	1.2528492	up
LOC388152	A_24_P341535	0.033881113	1.254264	up
CDK5R1	A_33_P3226985	0.034725804	1.2548926	up
MESDC2	A_33_P3244317	0.023086186	1.2555412	up
C3orf38	A_23_P32785	0.011257022	1.2577258	up
MIER3	A_33_P3227320	0.020989487	1.2586871	up
	A_33_P3332175	0.036756888	1.2607107	up
RTN4R	A_23_P132175	0.021819009	1.2627337	up
PLAGL2	A_23_P6151	0.04868114	1.2646728	up
RFK	A_23_P216708	0.036609516	1.2660178	up
HERPUD1	A_23_P54846	0.030322393	1.2720107	up
MRPS36	A_33_P3281196	0.03606098	1.2815186	up
ADM2	A_33_P3413910	0.03658065	1.2844932	up
ZFPM1	A_33_P3311979	0.03889512	1.2923982	up
AMD1	A_24_P371962	0.029481916	1.2977488	up
DHFR	A_32_P211045	0.024997098	1.3002172	up
C5orf25	A_33_P3282384	0.04186326	1.3017573	up
SLC19A2	A_23_P160466	0.008932453	1.3059975	up
FANCM	A_32_P106732	0.046292476	1.306459	up
ATF4	A_23_P120933	0.04976985	1.3072385	up
USP36	A_33_P3357247	0.02921599	1.3076702	up
BTG3	A_23_P80068	0.013489791	1.3079997	up
FGFR1OP2	A_23_P390734	0.048066158	1.3096879	up
LARP1B	A_23_P353744	0.04959847	1.3105975	up
C16ORF72	CUST_33170_PI428871386	0.04554407	1.3182719	up
TRIB3	A_23_P210690	0.021455951	1.3259163	up
PYGO1	A_33_P3782469	0.04769913	1.3296968	up
SLC25A32	A_24_P69439	0.016774826	1.3341956	up
PRKAA1	A_33_P3257187	0.03800327	1.3365042	up
TNFSF4	A_23_P126836	0.027320659	1.3414886	up
PARD6B	A_32_P205637	0.011793737	1.3435628	up
C5orf44	A_33_P3251821	0.010799748	1.3480153	up
ZNF547	A_23_P333592	0.03470413	1.3483174	up
ZRANB1	A_33_P3261565	0.02916021	1.3485793	up
ZNF91	A_33_P3217230	0.013612002	1.3507758	up
FUT4	A_33_P3286536	0.009862859	1.3544037	up
PPPDE2	A_23_P356330	0.04019974	1.355886	up
ZNF628	A_32_P409222	0.0011143357	1.3563391	up
FAM123B	A_23_P308150	0.017160796	1.3608624	up
HSD11B2	A_23_P14986	0.04551544	1.3613896	up
KIAA1539	A_33_P3217704	0.035538673	1.3621778	up
CCNE2	A_33_P3247022	7.67E-004	1.362367	up
FGFR3	A_23_P500501	0.036808766	1.3635528	up
GAN	CUST_34521_PI428871386	0.0012247262	1.3743494	up
PURA	A_33_P3411296	0.017312145	1.3744832	up
ATF1	A_33_P3294252	0.0044054626	1.4070531	up
PI15	A_33_P3254096	0.007643938	1.4096483	up
TWISTNB	A_23_P386561	0.016425237	1.4102155	up
ZNF322	A_32_P163533	0.02817646	1.4165579	up
MXD1	A_24_P379750	0.025306193	1.431722	up
RARA	A_32_P5251	0.03215342	1.43588	up
GADD45G	A_33_P3252394	0.004525927	1.4407663	up
PPP1R15B	A_33_P3386716	0.0053072553	1.4454452	up
MFSD2A	A_33_P3272231	0.041132186	1.4576764	up
GAN	CUST_34520_PI428871386	0.035603955	1.4600669	up
ZNF280B	A_33_P3264238	0.0071699983	1.4732366	up
MFAP3L	A_33_P3280521	0.0155091835	1.4907371	up
TBX3	A_23_P383819	0.0439218	1.4937135	up
B3GNT5	A_23_P18372	9.20E-004	1.5026684	up
FBRSL1	A_33_P3234457	0.028394375	1.5143304	up
ZCCHC4	A_24_P248863	0.025718724	1.5241764	up
IER5	A_23_P86330	0.0013372536	1.5265175	up
ZNF295	A_33_P3281066	0.0014152993	1.5343326	up
ZNF805	A_33_P3247599	0.015245122	1.5598855	up
C1orf200	A_33_P3789056	0.015101979	1.5683713	up
TIPARP	A_23_P143845	0.043443233	1.5702714	up
DNAJB5	A_23_P112241	0.016314652	1.5772635	up
ARID3A	A_33_P3272921	0.039033417	1.5820884	up
LOC648740	A_33_P3667484	0.029693678	1.5870966	up
RUNDC1	A_24_P395621	1.18E-004	1.5905098	up
TWSG1	A_24_P202497	0.027168864	1.5983205	up
KCNG3	A_32_P800799	0.02565955	1.6300356	up
C8orf37	A_33_P3293207	0.016738117	1.6392964	up
MYADM	A_23_P27584	0.018463643	1.644211	up
ZNF295	A_24_P339869	0.020104842	1.6615243	up
MIDN	A_33_P3338335	0.0021816064	1.6718546	up
PER2	A_23_P209320	0.009322161	1.677255	up
PMEPA1	A_24_P413126	0.002687437	1.7028649	up
MAP3K14	A_23_P207319	0.018976523	1.7955754	up
CRISPLD1	A_33_P3260377	0.01367526	1.8065472	up
ATF3	A_23_P34915	0.038753152	1.9131689	up
LOC100507507	A_32_P19840	0.012465107	2.0057044	up
MAP3K14	CUST_36193_PI428871386	0.0033498262	2.0108564	up
MAP3K14	CUST_36196_PI428871386	0.0076459944	2.0149438	up
MAP3K14	CUST_36194_PI428871386	0.0059731123	2.0174294	up
MAP3K14	CUST_36195_PI428871386	0.004207475	2.0195937	up
MAP3K14	CUST_36197_PI428871386	0.008173365	2.0236344	up
F3	A_33_P3226832	0.019137077	2.0303648	up
MAP3K14	CUST_36192_PI428871386	0.0026582992	2.0582836	up
KLF10	A_23_P168828	0.009075636	2.281268	up
DUSP5	A_23_P150018	0.04082037	3.0256782	up
EGR1	A_23_P214080	0.02830778	3.0528815	up
FAM46A	A_33_P3410599	8.89E-004	3.6435373	up
RHOB	A_33_P3308446	0.017029682	4.2712994	up
ARC	A_23_P365738	0.03313617	8.283501	up
NR4A3	A_23_P398566	0.006427991	9.219305	up
