# Supplementary material for: Long Non-coding RNA in Neurons: New Players in Early Response to BDNF Stimulation
Source: Front Mol Neurosci. 2016 Mar 2;9:15. doi: 10.3389/fnmol.2016.00015 (PMC4773593; doi:10.3389/fnmol.2016.00015)
Supplement: Supplementary file 3 [file Table_3.XLS]

## Sheet: CPAT analysis
Table S3: Analysis of the differentially expressed long non-coding RNAs by CPAT software
Sequence Name	LNCipedia gene ID	Alternative gene name	RNA size	ORF size	Ficket Score	Hexamer Score	Coding Probability	Coding Label	FC (Abs)
ENST00000589496	lnc-REL-1		5702	783	0.6921	0.0312695	0.917089	yes	1.551
ENST00000431300	lnc-FAM22E-1	RP11-182L21.2	3272	585	0.7069	-0.0126739	0.541563	yes	1.58235
ENST00000455853	lnc-SDIM1-3	C6orf176	1822	561	0.7824	-0.0608756	0.478555	yes	3.8140469
ENST00000492040	lnc-ITGAL-3	AC002310.7	1488	324	1.0964	0.0673125	0.311097	no	1.72819
ENST00000315707	lnc-CTC1-1	LINC00324	2082	447	0.7871	-0.0356075	0.240023	no	1.5156
NR_026991.1	lnc-C3orf37-1		2193	294	0.9471	0.0669885	0.163367	no	1.73477
ENST00000588658	lnc-AC022098.1-1	CTB-55O6.12	686	216	0.9731	0.0899457	0.104151	no	1.51406
ENST00000537157	lnc-RHOF-1	AC084018.1	479	171	0.8706	0.174154	0.0837884	no	1.70322
NR_002809	lnc-RHOF-1	AC084018.1	1521	246	0.8038	0.0515393	0.0651443	no	1.65237
ENST00000542933	lnc-RHOF-1	AC084018.1	1220	348	0.5934	-0.0312597	0.0600606	no	1.6803
ENST00000511998	lnc-C3orf37-1	H1FX-AS1	917	252	0.92	-0.0409939	0.0568884	no	1.61522
ENST00000443037	lnc-SLC39A11	SOX9-AS1	394	132	1.0293	0.0781305	0.0500298	no	1.66952
ENST00000541694	lnc-RHOF-1	AC084018.1	875	270	0.6684	0.0223644	0.0481939	no	1.93575
ENST00000529719	lnc-MAP6-4	RP11-535A19.2	444	93	1.0976	0.0753581	0.0402249	no	1.56826
ENST00000561486	lnc-WDR1-1	RP11-448G15.3	3510	297	0.5848	-0.0126088	0.0340665	no	2.76928
ENST00000423121	lnc-UCK2-1	RP11-466F5.8	2149	159	0.6894	0.146559	0.0330984	no	1.8765
ENST00000429630	lnc-EPHA1-1	AC093673.5	648	78	1.006	0.109941	0.0321009	no	1.9519
ENST00000505032	lnc-SAP30-5	RP11-471J12.1	514	186	0.9122	-0.0349942	0.0298261	no	1.92218
ENST00000600047	lnc-ZNF805-1	CTC-444N24.8	1385	228	0.8779	-0.0845313	0.0288682	no	1.59108
ENST00000430080	lnc-CRYBA4-1	MIAT	10142	300	0.5952	-0.0352116	0.0212153	no	1.84755
ENST00000423278	lnc-CRYBA4-1	MIAT	10215	300	0.5952	-0.0352116	0.0211234	no	2.03317
ENST00000276770	lnc-TSPY2-3	TTTY7	1367	180	0.7526	-0.0140148	0.0186755	no	1.65652
ENST00000456129	lnc-CRYBA4-1	MIAT	9942	309	0.5696	-0.0769512	0.0166565	no	2.09212
ENST00000421151	lnc-CRYBA4-1	MIAT	10068	309	0.5696	-0.0769512	0.0165317	no	1.75406
ENST00000422519	lnc-KIAA1755-2	RP4-564F22.5	2004	363	0.4983	-0.209248	0.0161454	no	1.74726
ENST00000569473	lnc-FANCI-1	RP11-217B1.2	1109	204	0.5118	0.0340649	0.0158957	no	1.52086
ENST00000579356	lnc-CTAGE1-1	RP11-370A5.1	413	171	0.8084	-0.0840285	0.0135462	no	1.68689
ENST00000583195	lnc-LASP1-1	linc-RPL19-3	2365	255	0.794	-0.198149	0.0134256	no	1.50032
ENST00000529707			1130	201	0.6639	-0.0693145	0.0125667	no	1.56795
ENST00000549329	lnc-AC009336.1-2	HOXD-AS1	609	171	0.6231	-0.0331912	0.0104933	no	1.81007
ENST00000555383	lnc-BDKRB1-1	RP11-404P21.5	460	261	0.5045	-0.131457	0.0100927	no	1.53089
ENST00000544868	lnc-SCYL1-1	MALAT1	480	120	0.9569	-0.165989	0.00726038	no	1.73812
ENST00000526635	lnc-FAM82A2-2	RAD51-AS1	419	171	0.7372	-0.152442	0.006938	no	1.58853
ENST00000526186	lnc-NPAS4-1	RP11-867G23.10	637	123	0.7546	-0.100014	0.00608904	no	3.11942
ENST00000574616	lnc-PMM2-6	RP11-473I1.10	8334	273	0.7209	-0.268464	0.00571564	no	1.43216
ENST00000533146	lnc-FAM82A2-2	RAD51-AS1	718	105	0.885	-0.190919	0.00413069	no	1.67699
ENST00000570843	lnc-ZSCAN10-4	RP11-473M20.16	748	120	0.9248	-0.243042	0.00389599	no	2.0792
ENST00000545885	lnc-RHOF-1	AC084018.1	559	144	0.6308	-0.222877	0.00232074	no	2.00584
ENST00000508832	lnc-SCYL1-1	MALAT1	1519	141	0.8022	-0.301791	0.00215724	no	1.71628
ENST00000447139	lnc-FAM43A-2	AC046143.3	972	105	0.751	-0.318404	0.00115404	no	1.6233
ENST00000499667	lnc-POLR2B-1	IGFBP7-AS1	1389	168	0.5538	-0.590978	0.000198056	no	2.09055
